# Supplementary material for: Anthraquinone-Quinizarin Copolymer as a Promising Electrode Material for High-Performance Lithium and Potassium Batteries
Source: Molecules. 2023 Jul 12;28(14):5351. doi: 10.3390/molecules28145351 (PMC10384886; doi:10.3390/molecules28145351)
Supplement: Supplementary file 1 [file molecules-28-05351-s001.zip]

Archive with 1 entries (1 files):
- molecules-2401770-supplementary.pdf
